# Supplementary material for: Impact of Vancomycin Treatment and Gut Microbiota on Bile Acid Metabolism and the Development of Non-Alcoholic Steatohepatitis in Mice
Source: Int J Mol Sci. 2023 Feb 17;24(4):4050. doi: 10.3390/ijms24044050 (PMC9967260; doi:10.3390/ijms24044050)
Supplement: Supplementary file 1 [file ijms-24-04050-s001.zip]

Archive with 1 entries (1 files):
- ijms-2160374-supplementary.pdf
